# Supplementary material for: Earlier-Phased Cancer Immunity Cycle Strongly Influences Cancer Immunity in Operable Never-Smoker Lung Adenocarcinoma
Source: iScience. 2020 Jul 18;23(8):101386. doi: 10.1016/j.isci.2020.101386 (PMC7426575; doi:10.1016/j.isci.2020.101386)
Supplement: Data S1. Compilation of Panel Gene Sets and Their References, Related to Figure 1 [file mmc2.xlsx]

## Sheet: Data S1
Data S1. Compilation of panel gene sets and their references, Related to Figure 1
Panel	Pathway	Genes	References
Panel A	E3 Ubiquitin Ligase & Deubiquitinating Enzymes	BAP1, UCHL1, UCHL5, CYLD, USP1, USP2, USP3, USP4, USP5, USP6, USP7, USP8, USP9X, USP9Y, USP11, DUSP11, USP13, USP14, USP15, USP16, USP18, USP19, USP20, USP21, USP24, USP26, USP28, USP30, USP33, USP34, USP37, USP44, USP47, USP48, USP17L2(DUB3), OTUB1, OTUB2, OTUD4, TNFAIP3(A20), VCPIP1(VCIP135), BRCC3(BRCC36), PSMD14(POH1), PAN2(USP52), CSN2, CSN3, COPS5(CSN5), COPS8(CSN8), ATXN3(Ataxin-3), STAMBP…	Wang X et al., Targeting deubiquitinase USP28 for cancer therapy. Cell Death & Disease. 2018. 9: article number: 186. Lei H et al. Targeting deubiquitinating enzymes in cancer stem cells. Cancer Cell International. 2017. 17:101 Wang D et al. E3 ubiquitin ligases in cancer and implications for therapies. Cancer Metastasis Rev 2017. 36:683–702 Kee Y. and Huang T. Role of Deubiquitinating Enzymes in…
Panel B	Type I Interferon Production & Signaling Pathway	TMEM173, TBK1, NFKB1, NFKB2, JAK1, JAK2, JAK3, TYK2, STAT1, STAT2, STAT3, STAT4, STAT5A, STAT5B, STAT6, IRF3, IRF7, IRF9, IFNA1(IFNα), IFNAR1, IFNAR2, IRAK1, IRAK4, TRAF3, TRAF6, TRAM1, TICAM1(TRIF), MYD88, IFI16, IFIH1(MDA5), SHP1, SHP2, PTPN2(TC-PTP), CREBBP(CBP), PRKCD(PKCδ), IKBKE(IKKε), PRMT1, FHL1(SLIM), SMURF1, PIAS1, CGAS, RARRES3(RIG-1), ZBP1(DAI), MAVS(IPS-1), CRKL, RAPGEF1(C3G), MAP3K1…	Schreiber G. The molecular basis for differential type I interferon signaling. The Journal of Biological Chemistry. 2017. 292:7285-7294. Chen K et al. Regulation of type I interferon signaling in immunity and inflammation: A comprehensive review. . J Autoimmun. 2017. 83:1-11. Corrales L et al. The host STING pathway at the interface of cancer and immunity. J Clin Invest. 2016. 126(7):2404-11. Xia…
Panel C	Antigen Presenting Machinery	HLA-A, HLA-B, HLA-C, HLA-DRA, HLA-DRB1, HLA-DQA1, HLA-DQB1, HLA-DPA1, HLA-DPB1, TAP1, TAP2, PDIA3, ERAP1, ERAP2, B2M(β2m), PSMB9(LMP2), PSMB8(LMP7), PSMB10(LMP10), CANX(calnexin), CALR(calreticulin), TAPBP(tapasin)	Cai L. et al. Defective HLA class I antigen processing machinery in cancer. Cancer Immunology, Immunotherapy. 2018. 67(6): 999-1009. Leone P et al. MHC class I antigen processing and presenting machinery: organization, function, and defects in tumor cells. J Natl Cancer Inst. 2013. 105(16):1172-87. Theresa L et al. Antigen-Processing Machinery in Human Dendritic Cells: Up-Regulation by Maturation…
Panel D	TGF-β signaling pathway	ITGA1, ITGA2, ITGA3, ITGA4, ITGA5, ITGA6, ITGA7, ITGA8, ITGA9, ITGA10, ITGA11, ITGB1, ITGB2, ITGB3, ITGB4, ITGB5, ITGB6, ITGB7, ITGB8, ITGAV, CTNNB1, SMAD1, SMAD2, SMAD3, SMAD4, SMAD5, SMAD6, SMAD7, SMAD9, NOTCH1, NOTCH2, NOTCH3, NOTCH4, MAPK1, MAPK3, MAPK7, MAPK8, PIK3CA, PIK3CG, TGFB1, TGFB2, TGFB3, TGFBR1, TGFBR2, ADAM17, CALD1, IGFBP7, IFNGR1, ACVR1, CDH1(E-cadherin), SNAI1(Snail1), TWIST1, C…	Tauriello D.V.F, et al. TGFβ drives immune evasion in genetically reconstituted colon cancer metastasis. Nature 2018. 554: 538–543. Mariathasan S. et al. TGFβ attenuates tumour response to PD-L1 blockade by contributing to exclusion of T cells. Nature 2018. 554: 544–548. Furler R.L. et al. TGF-β Sustains Tumor Progression through Biochemical and Mechanical Signal Transduction. Cancers (Basel). 20…
Panel E	NK cell Activation & Migration	NCR2(NKp44), NCR3(NKp30), NCR1(NKp46), NKG2D, KIR3DL1(KIR(Killer cell Ig-like receptor)), KLRC1(NKG2A), CD16, CD27, CD56, CD57, CD94, CD137, CD244(2B4), CD226(DNAM-1), TNFRSF4(OX40), ITGB2(LFA-1), CCR1, CCR2, CCR4, CCR5, CCR7, CCR8, CX3CR1, PRF1(Perforin), CXCR1, CXCR2, CXCR3, CXCR4, CXCL9, CXCL10, CXCL11	Chester C. et al. Natural Killer Cell Immunomodulation: Targeting Activating, Inhibitory, and Co-stimulatory Receptor Signaling for Cancer Immunotherapy. Frontiers in Immunol. 2015. Griffith J.W et al. Chemokines and Chemokine Receptors: Positioning Cells for Host Defense and Immunity. Annu. Rev. Immunol. 2014. 32:659–702 Yu J et al. Location and cellular stages of natural killer cell development…
Panel F	Dendritic cell development, activation & migration	TCF4(E2-2), ZEB2, IRF4, IRF8, ID2, BATF3, KLF4, MAFB, CCL19, CCL20, CCR1, CCR5, CCR6, CCR7, CCR9, CXCR4, CX3CR1, CCL21, CXCL9, CXCL10, CXCL12, CXCL13, CXCL14, CX3CL1, VCAM1(VCAM-1), ICAM1(ICAM-1), L1CAM, PDPN(podoplanin), CLEC4C(BDCA2), LILRA4(ILT7), THBD(BDCA3), XCR1, CLEC9A, CD1C(BDCA1), SIRPA(CD172a), ITGAM(CD11b), FLT3, IL2, IL18, S1PR1(S1P1), MBTPS1(S1P), IFNG, IFNA1	Collin M. and Bigley V. Human dendritic cell subsets: an update. Immunology. 2018.154(1): 3–20. Seyfizadeh N. et al. Migration of dendritic cells to the lymph nodes and its enhancement to drive anti-tumor responses. Critical Reviews in Oncology/Hematology 2016. 107:100–110 Dalod M. et al. Dendritic cell maturation: functional specialization through signaling specificity and transcriptional progra…
Panel G	Tumor microenvironment	CCL2, CCL3, CCL4, CCL5, CCL11, CCL16, CCL17, CCL19, CCL20, CCL21, CCL22, CCL24, CCL26, CCL28, CCR1, CCR2, CCR3, CCR4, CCR5, CCR6, CCR7, CCR8, CCR9, CXCL1, CXCL2, CXCL5, CXCL8, CXCL9, CXCL10, CXCL11, CXCL12, CXCL13, CXCL14, CXCL15, CXCL16, CXCL17, CXCL21, CXCR1, CXCR2, CXCR3, CXCR4, CXCR6, CXC3R1, EGF, MIF(mφ migration inhibitory factor), CSF1(MCSF), CSF2(GM-CSF), CSF3(GCSF), VEGFA, TGFB1(TGFβ), T…	Shimizu K. et al. Immune suppression and reversal of the suppressive tumor microenvironment. International Immunology. 2018. dxy042. Chen J. et al. Suppression of T cells by myeloid-derived suppressor cells in cancer. Human Immunology 2017. 78: 113–119. Nagarsheth N. et al. Chemokines in the cancer microenvironment and their relevance in cancer immunotherapy. Nat Rev Immunol. 2017. 17(9): 559–572…
Panel H	T cell Activation, Trafficking, & Infiltration	CD2, CD27, CD28, TNFRSF8(CD30), PECAM1(CD31), CD34, CD44, CD69 (galectin-1 receptor), CD80(B7-1), SLC7A5(CD98), CTLA4(CD152), CD160, CD226, CD244(2B4), CD274(B7-H1), CCR2, CCR3, CCR4, CCR5, CCR6, CCR7, CCR8, CCR9, CXCR3, CXCR4, CXCR6, CCL1, CCL3, CCL4, CCL5, CCL8, CCL18, CCL17, CCL19, CCL20, CCL21, CCL22, CCL27, CXCL9, CXCL10, CXCL11, CXCL12, PDCD1(PD-1), TIGIT, LAG3, BTLA, IL1A, IL1B, IL4, IL5, …	Zumerle S. et al. Membrane Rafts in T Cell Activation: A Spotlight on CD28 Costimulation. Front. in Immunology. 2017. Cibrián D., Sánchez‐Madrid F. CD69: from activation marker to metabolic gatekeeper. Eur. J. Immunol. 2017. 47:946-953. Capece T. et al. A novel intracellular pool of LFA-1 is critical for asymmetric CD8+ T cell activation and differentiation. J. Cell Biology. 2017. Lou J. et al. N…
