# Supplementary material for: Earlier-Phased Cancer Immunity Cycle Strongly Influences Cancer Immunity in Operable Never-Smoker Lung Adenocarcinoma
Source: iScience. 2020 Jul 18;23(8):101386. doi: 10.1016/j.isci.2020.101386 (PMC7426575; doi:10.1016/j.isci.2020.101386)
Supplement: Data S2. Characteristic Expression of Genes in Each Subgroup of Never-Smoker Female Patients with LUAD, Related to Table 1 [file mmc3.xlsx]

## Sheet: Data S2
Data S2. Characteristic expression of genes in each subgroup of never-smoker female LUAD patients, Related to Table 1
Panel	Pathway	Subgroup 1	Subgroup 2	Subgroup 3	Description	References
Panel A	E3 Ubiquitin Ligase & Deubiquitinating Enzyme	Slightly low level of expression: Nine patients in subgroup 1(n=37) showed the downregulated expression of most genes, to a lesser extent.	High level of expression: OTUB1, USP20, USP2	Slightly low level of expression: Twenty-six patients in subgroup 3(n=47) showed the same pattern of downregulated expression of genes in subgroup 2, to a lesser extent.	CSN3, USP28, USP17L2: commonly downregulated in most patients In subgroup 2(n=15), deubiquitinating enzyme and E3 ubiquitin ligase, which tightly regulate the intermediate protein level of the signing pathways, are remarkably downregulated. Therefore, it is very likely that both signaling pathways of type I IFN and TGF-β important in the immune response are not working properly. One third of pati…
			Low level of expression: USP1, USP3, USP4, USP7, USP8, USP9X, USP11, USP13, USP14, USP16, USP18, USP19, USP21, USP24, USP28, USP30, USP33, USP34, USP37, USP44, USP47, USP48, OTUB2, OTUD4, CYLD, UCHL5, PSMD14, COPS5, COPS8, RCHY1, HERC1, HERC2, PARK2(PRKN), WWP1, WWP2, BRCC3, SKP2, SMURF1, SMURF2, FBXW7, ITCH, NEDD4, BTRC, UBE3A, TNFAIP3, ATXN3, STAMBP, VCPIP1, DUSP11, PAN2, MDM4
Panel B	Type I IFN Production & Signaling	Higher level of expression: IFNAR1, IFNAR2, JAK1, JAK2, STAT2, STAT3, STAT5A, STAT5B, STAT6, MYD88, IRAK4, TRAM1, TRAF3, TRAF6, TBK1, MAVS, NFKB1, TICAM1, SMURF1, PIAS1, CRK, RAPCEF1, ULK1, CREBBP, LCP2, PTPN11	High level of expression: NFKB2, IRF3, ZBP1, JAK3, TYK2, SOCS1, RARRES3, PTPN6	Slightly low level of expression: IRF3, IRF7, IRF9, IRAK1, IRAK4, TRAM1, TRAF3, TRAF6, MAVS, TBK1, NFKB1, IFNAR1, IFNAR2, JAK1, TYK2, STAT2, STAT3, STAT5B, STAT6, USP18, SMURF1, PIAS1, CRKL, CREBBP, PTPN6, PTPN11, PRMT1, RARRES1	MYD88, IRAK4, TRAM1, TRAF3, TRAF6, TBK1, MAVS, NFKB1, TICAM1, ZBP1 and MAP3K14 are involved in production of type I interferons, and IFNAR1, IFNAR2, JAK2, STAT2, STAT3, STAT5B and STAT6 in signaling pathway of type I interferons. SOCS1 and PIAS1 take part in STAT signaling by ubiquitination or inhibition. Thus, in subgroup 2, both the production and signaling of type I interferons are significant…
		Low level of expression: NFKB2, MAP3K14 IRF3, ZBP1, JAK3, TYK2, STAT4, SOCS1, VAV1, PTPN6	Low level of expression IFNAR1, IFNAR2, JAK1, JAK2, STAT1, STAT2, STAT3, STAT5B, STAT6, MYD88, IKBKE, TRAM1, TRAF3, TRAF6, NFKB1, IRAK4, MAVS, TBK1, IFIH1, IFI16, TICAM1, SMURF1, PIAS1, CRKL, RAPGEF1, ULK1, CREBBP, MB21D1, PTPN11
Panel C	Antigen Presenting Machinery	High level of expression: ERAP1, ERAP2, CANX	High level of expression: HLA-A, HLA-B, HLA-C, HLA-DPA1, HLA-DPB1, HLA-DRA1, HLA-DRB1, HLA-DQA1, HLA-DQB1, B2M, TAP-1, PSMB8, PSMB9	Slightly low level of expression: HLA-A, HLA-B, HLA-C, HLA-DR1, B2M, TAP1, TAP2, PSMB8, PSMB9, PSMB10, PDIA3, CALR	In subgroup 2, molecules of MHC class I & II component and antigen processing are properly expressed in general, but the ERAP1, ERAP2 and CANX, participating in trimming the antigenic peptide for loading onto MHC-I, are very low. Therefore, it is likely that the faulty antigenic peptides are presented on the tumor cell surface. In subgroup 1, TAP1, TAP2, CALR and PDIA3 involved in processing, qua…
		Low level of expression: HLA-A, HLA-B, HLA-C, HLA-DPA1, HLA-DPB1, HLA-DRA1, HLA-DRB1, HLA-DQA1, HLA-DQB1, B2M, TAP1, PSMB8, PSMB9, PSMB10, PDIA3, CALR, TAP2	Significantly low level of expression: ERAP1, ERAP2, CANX
Panel D	TGF-β Signaling	High level of expression: TGFB2, TGFBR1, TGFBR2, ACVR1, SMAD1, SMAD2, SMAD3, SMAD4, SMAD5, SMAD9, NOTCH2, NOTCH3, ADAM17, ITGA2, ITGA4, ITGA6, ITGAV, ITGA9, ITGB1, ITGB3, MAPK1, MAPK8, PIK3CA, PIK3CG, IFNGR1, CTNNB1, HGF, NEDD9, CDH1, TRAF6, JAK1, NR2C2, CX3CR1	High level of expression: TNFRSF4(OX40), CCR7, CXCR3, NCR3, CD27	Low level of expression: TGFBR1, TGFBR2, ACVR1, SMAD1, SMAD2, SMAD3, SMAD4, SMAD5, SMAD6, NOTCH2, ADAM17, ITGA1, ITGA2, ITGA3, ITGA4, ITGA5, ITGA6, ITGA10, ITGB3, ITGB1, ITGB4, ITGB6, ITGB8, MAPK1, MAPK3, MAPK7, MAPK8, PIK3CG, PIK3CA, VEGFA, CXCL5, CTNNB1, LOXL4, CDH1, TRAF6, JAK1, NR2C2, CITED1, HMG2, SOX4	IFNA1: commonly downreglulated in most patients In subgroup 2, TGFB, TGFBR, and most SMAD involved in TGF-β signing pathways are greatly downregulated, and NOTCH system including ADAM17, as well as TGF-β superfamily, VEGF, HGF, β-catenin, PDGF, CTGF, ADAMTS9, THBS1, CXCL1, CXCL2, CXCL5, CXCL12 and IL8 involved in angiogenesis significantly downregulated. The expression level of IFNγ and IFNγ rece…	* Bryce LaFoya et al. Notch: A multi-functional integrating system of microenvironmental signals. Dev Biol. 2016. 418(2): 227–241. Naoki Takasaka et al. Integrin αvβ8–expressing tumor cells evade host immunity by regulating TGF-β activation in immune cells. JCI Insight. 2018. 3(20): e122591.Mengmeng Zhao et al. Interleukin 37 promotes angiogenesis through TGF-β signaling. Scientific Reports 2017.…
		Low level of expression: TGFB1, NOTCH4, ITGA5, ITGA7, ITGA8, ITGB2, ITGB7, MMP9, CXCL1, CXCL2, CXCL12, IL8, ADAMTS9, PDGFB, CTGF, CSF3, LIF, IGFBP7, SNAI1, VIM	Low level of expression: TGFB1, TGFB2, TGFB3, TGFBR1, TGFBR2, ACVR1, SMAD1, SMAD2, SMAD3, SMAD4, SMAD5, SMAD7, SMAD9, NOTCH1, NOTCH2, NOTCH3, NOTCH4, ADAM17, ITGA1, ITGA2, ITGA4, ITGAV, ITGA6, ITGA9, ITGA10, ITGB1, ITGB3, ITGB8, ITGA5, ITGA7, ITGA8, ITGB2, ITGB7, PIK3CG, PIK3CA, MAPK1, MAPK7, MAPK8, IFNGR1, MMP9, VEGFA, HGF, CTNNB1, THBS1, ADAMTS9, PDGFB, CXCL1, CXCL2, CXCL12, IL8, CTGF, NEDD9, C…
Panel E	NK Cell Activation & Migration	High level of expression: CX3CR1	High level of expression: TNFRSF4(OX40), CCR7, CXCR3, NCR3, CD27	Low level of expression: Nothing particular	KIR3DL1, NCR2: commonly downregulated in most patients Subgroup 2 shows that OX40, NCR3, CD27, CCR7, and CXCR3 are upregulated and activated.* However, it seems that the migratory function of NK cells as well as T cells is significantly lowered due to the low level of CCR1, CCR4, CCR8, and CD226.** On the other hand, subgroup 1 does not seem to have active NK cells, but seems to retain their migr…	* Mireille T. M. Vossen et al. CD27 Defines Phenotypically and Functionally Different Human NK Cell Subsets. The J. of Immunol. 2008. 180: 3739-3745. ** Arnika K. Wagner et al. Expression of CD226 is associated to but not required for NK cell education. Nature Communications 2017. 8: Article number: 15627.
		Significantly low level of expression: CCR7, CXCR3 CD27, NCR3, TNFRSF4(OX40)	Significantly low level of expression: CCR1, CCR4, CCR8, CD226(DNAM-1)
Panel F	Dendritic Cell Activation & Migration	High level of expression: MBTPS1, CX3CR1, CX3CL1	High level of expression: CCL19, CCL21, CXCL13, CXCL14, BATF3	Low level of expression: Nothing particular	In subgroup 2, the low level of CCR1 and CX3CR1 might be associated with the low level of DC migration. However, chemokines CCL19, CCL21 and CXCL13 are produced at a high level, promoting the migration of naïve T cells, central memory T cells, and B cells toward lymph node. Therefore, it is possible that T cells and B, but DC not at much efficiency will migrate to the secondary lymphoid organs. H…
		Significantly low level of expression: CCL19, CCL21, CCR7	Significantly low level of expression: CCR1, CX3CR1, SIRPA, TCF4, ITGAM, MAFB, MBTPS1
Panel G	Tumor Microenvironment	High level of expression: SLC2A1, SLC7AB, SLC7A5, SLC7A11, EGF, VEGFA, HIF1A, STAT3, STAT6, IL5, IL8, CXCL16, TNC, CYSLTR1, TNFSF9(4-1BBL), PTGS2, HMGB1, ADAM17, ARG1, ADM	High level of expression: CD27, CD70, BATF3, FLT3LG, FASLG, LTA(Lymphotoxin-α), TNF, TNFRSF4(OX40), LTB4R, CCR9, CXCR3, CCL5, CCL19, CCL21, CCL22, CXCL14, TGFB1, MIF, CSF2, LGALS1	Significantly low level of expression: CCR9, CXCL14, MIF, IL4	Subgroup 2 shows upregulation of CD70, BATF3 and FLT3LG engaged in DC maturation, and upregulation of CD27, LTA, TNF, FASLG, OX40, CCR9 and CXCR3 relating to T cell activation, which indicates general activation of dendritic cell and T cells. However low expression of OX40L, 4-1BBL and 4-1BB might seem to be due to heterogeneous population. Upregulation of CCR9, CCL5, and CXCL14 seem to function …	* Gupta P et al. CCR9/CCL25 expression in non-small cell lung cancer correlates with aggressive disease and mediates key steps of metastasis. Oncotarget. 2014. 5(20):10170-9. NishaNagarsheth et al. Chemokines in the cancer microenvironment and their relevance in cancer immunotherapy. Nat Rev Immunol. 2017. 17(9): 559–572. ** Giuseppe Penna et al. Cutting Edge: Differential Chemokine Production by…
		Low level of expression: CD27, CD70, BATF3, FLT3LG, FASLG, LTA(Lymphotoxin-α), TNF, TNFRSF4(OX40), LTB4R, CCR9, CXCR3, CCL5, CCL19, CCL21, CCL22, CXCL14, TGFB1, MIF, CSF2, LGALS1	Significantly low level of expression: IL5, IL21, CXCL8, CXCL16, SLC2A1, SLC7A5, SLC7A8, SLC7A11, SLC16A1, TNFSF4(OX40L), TNFSF9(4-1BBL), TNFRSF9(4-1BB), STAT1, STAT3, STAT6, CD274(PD-L1), RIF1A, EGF, VEGFA, POSTN(Periostin), TNC, CYSLTR1, PTGS2, HMGB1, ADAM17, ARG1, ADM
Panel H	T cell Activation, Trafficking & Infiltration	High level of expression: RAB3D, RAB7A, RAB27A, RORC, HAVCR1(TIM-1), VAMP7, CD44, RGS5, ACTR2, ACTR3, STK4, ITGA4, ITGAV, AKT1, TLN2	High level of expression: CD2, CD27, CCR7, CXCR3, CCL5, CCL17, CCL19, CCL21, CCL22, RAB11B, RAB4B, LAT, LCK, ZAP70, TNFRSF4(OX40), TNFRSF14(BTLA/LIGHT receptor), TNFRSF18(GITR), TNFRSF25(DR3), PDCD1(PD-1), BTLA	Slightly low levels in sporadic patients: RAB3D, RAB4B, RAB7A, RAB11B, RAB27A, RORC, HAVCR1, VAMP7, ITGA4, ITGAV, RGS5, ACTR2, ACTR3, STK4, CD44, CD160, CCL1, CCL17, CCL22, CCL27, TNFRSF4, TNFRSF14, TNFRSF25, LAT, TGFB1, VAV1	In subgroup 2, RAB4B and RAB11B involved in the recycling of the endosome, and CD2, CD27, PDCD, ZAP70, LAT and LCK related to T cell maturation and activation are expressed at a high level. In addition, T cell costimulatory signals such as TNFRSF4(OX40), TNFRSF14(the receptor for LIGHT ligand), TNFRSF18(GITR) and TNFRSF25(DR3), in contrast to CD28, CD80(B7-1) and TNFRSF9(4-1BB), are expressed at …	* Jieqiong Lou et al. New Insights into How Trafficking Regulates T Cell Receptor Signaling. Front Cell Dev Biol. 2016. 4:77.
		Low level of expression: CD2, CD27, CCR7, CCL1, CCL5, CCL17, CCL19, CCL21, CCL22, CCL:27, CXCR3, RAB4B, RAB11B, LAT, LCK, ZAP70, TNFRSF4 (OX40), TNFRSF14(BTLA/LIGHT receptor), TNFRSF18(GITR), TNFRSF25(DR3), PDCD1(PD-L1), BTLA, IL23A, ICOS, CTLA4, TIGIT, TGFB1, VAV1, FOXP3	Low level of expression: CCR4, CCR8, TNFRSF9(4-1BB), RAB7A, RAB8B, RAB27A, RAB35, ITGA4, ITGAV, CD28, CD80(B7-1), CD226(DNAM-1), CD274(PD-L1), VCAM1, TICAM1, SYK, LYN, HAVCR1, VAMP7, CD44, RGS5, ACTR2, ACTR3, STK4, AKT1, TLN1, TLN2, SLC7A5
