# Supplementary material for: Earlier-Phased Cancer Immunity Cycle Strongly Influences Cancer Immunity in Operable Never-Smoker Lung Adenocarcinoma
Source: iScience. 2020 Jul 18;23(8):101386. doi: 10.1016/j.isci.2020.101386 (PMC7426575; doi:10.1016/j.isci.2020.101386)
Supplement: Data S3. Scores Associated with Cancer Immunity and Immune Checkpoint Expression in Early-Stage Never-Smoker Female Patients with Lung Adenocarcinoma, Related to Figure 2 [file mmc4.xlsx]

## Sheet: Data S3
Data S3. Scores associated with cancer immunity and immune checkpoint expression in early-stage never smoker female lung adenocarcinoma patients, Related to Figure 2
Patient ID	Subgroup	Stromal	Immune	ESTIMATE	Immune	CD274	PDCD1,	H&E
		Score	Score	Score	Cytolytic Activity	(PD-L1)	CD279 (PD-1)
Pat01	1	557.25	1707.29	2264.54	7.79	7.15	1.62	0.8
Pat21	1	108.09	2024.12	2132.21	15.1	8.52	3.18
Pat26	1	924.76	2159.58	3084.34	12.43	9.2	1.28	0.9
Pat02	1	97.53	940.56	1038.08	3.74	4.93	1.62	0.7
Pat03	1	351.21	1690.26	2041.47	7.69	9.35	1.1	0.9
Pat04	1	900.48	1484.98	2385.46	7.8	3.19	2.23	0.8
Pat05	1	-197.54	1324.37	1126.82	9.69	8.05	1.84	0.7
Pat104	1	499.94	1791.8	2291.74	6.1	2.84	1.46	0.8
Pat11	1	-1089.91	168.58	-921.33	1.17	13.91	0.19	0.95
Pat12	1	154.28	1728.98	1883.25	8.62	7.05	1.47	0.9
Pat15	1	85.45	1153.51	1238.97	9.31	3.43	1.5	0.6
Pat16	1	-285.62	1082.68	797.06	8.8	4.07	0.97
Pat17	1	-1257.45	964.63	-292.82	3.78	5.59	0.4	0.9
Pat28	1	-411.91	1124.12	712.21	3.26	9.73	0.84	0.8
Pat29	1	86.59	1084.28	1170.87	10.32	3.88	1.14	0.9
Pat32	1	-384.68	1470.79	1086.11	14.78	9.85	3.67	0.7
Pat34	1	-72.9	1063.17	990.27	6.06	8.39	0.79	0.9
Pat35	1	396.69	1052.17	1448.87	8.87	5.88	1.57
Pat36	1	863.59	1330.92	2194.51	6.21	8.45	1.25
Pat37	1	337.17	1570.64	1907.8	9.16	4.81	1.91	0.7
Pat38	1	351.73	1853.19	2204.92	11.46	3.78	2.58	0.8
Pat41	1	-512.52	1284.69	772.17	10.53	7.2	1.36	0.8
Pat44	1	279.13	1679.51	1958.64	13.65	6.13	1.15	0.7
Pat49	1	181.78	1915.3	2097.08	8.28	3.76	1.78	0.7
Pat50	1	63.58	1624.4	1687.98	5.03	6.11	1.55	0.8
Pat51	1	-366.56	1113.45	746.88	5.26	2.8	0.57	0.8
Pat53	1	541.03	839.1	1380.13	8.53	11.23	0.83	0.8
Pat55	1	1122.65	1307.45	2430.1	5.25	6.46	0.67	0.5
Pat62	1	615.06	1533.8	2148.86	6.06	14.52	1.81	0.7
Pat74	1	235.76	1852	2087.76	16.51	3.58	1.77	0.8
Pat78	1	171.8	1021.11	1192.91	4.9	2.73	0.94	0.8
Pat79	1	419.51	1688.95	2108.46	6.93	5.78	1.21	0.7
Pat84	1	363.88	2109.04	2472.92	6.89	3.82	0.93	0.9
Pat88	1	408.33	1407.01	1815.34	11.09	4.33	2.13	0.8
Pat93	1	919.11	1500.94	2420.05	5.1	28.85	2
Pat94	1	506.48	1848.58	2355.06	22.35	1.7	1.39	0.6
Pat95	1	-461.28	1123.23	661.95	21.26	3.54	0.68	0.8
Pat86	2	-139.75	1130.14	990.39	5.79	4.61	2.88
Pat102	2	806.04	2402.41	3208.45	15.02	3.54	3.04	0.6
Pat103	2	610.33	2625.3	3235.62	32.44	4.9	7.53	0.8
Pat105	2	651.51	2061.77	2713.28	12.84	3.44	3.29	0.7
Pat107	2	294.99	2000.72	2295.71	11.85	1.69	2.82	0.8
Pat43	2	163.35	2372.1	2535.45	10.2	2.71	2.42	0.8
Pat46	2	159.65	2453.5	2613.14	10.99	3.24	3.42	0.9
Pat58	2	489.48	2305.89	2795.37	21.17	3.63	2.38	0.9
Pat59	2	557.98	2635.74	3193.72	16.51	1.92	5.77	0.7
Pat60	2	331.8	2528.1	2859.9	19.36	2.58	2.39	0.6
Pat67	2	537.33	2453.37	2990.7	32.36	2.39	1.97	0.9
Pat73	2	-377.92	1254.62	876.7	3.87	0.79	0.96	0.9
Pat75	2	293.43	1880.81	2174.24	8.23	3.81	2.56	0.8
Pat81	2	-123.84	2200.38	2076.54	11.15	4.74	2.29	0.8
Pat98	2	775.31	2344.15	3119.46	12.4	2.31	4.03	0.5
Pat08	3	492.43	2570.68	3063.11	15.9	6.27	4.54	0.8
Pat100	3	-70.86	2459.66	2388.8	24.78	8.44	8.42	0.5
Pat101	3	303.02	2529.99	2833.01	21.87	8.93	2.18	0.5
Pat106	3	61.34	2453.1	2514.45	21.85	23.74	3.82	0.7
Pat10	3	1037.35	2019.55	3056.9	20.62	17.15	4.72	0.9
Pat13	3	1029.4	3176.4	4205.8	16.39	9.47	2.42	0.6
Pat18	3	577.38	2567.17	3144.55	18.45	8.76	1.96	0.9
Pat19	3	862.02	2050.59	2912.61	15.21	5.68	3.12	0.9
Pat20	3	352.99	2109.01	2462	9.9	8.49	2.61	0.9
Pat22	3	417.65	1727.69	2145.34	9.11	8.57	2.64	0.9
Pat23	3	700.66	1975.96	2676.62	11.85	4.99	4.21	0.6
Pat24	3	1390.63	2578.93	3969.56	16.4	10.66	3.26	0.6
Pat25	3	1806.4	2694.01	4500.41	14	8.26	2.69	0.5
Pat30	3	544.76	2214.66	2759.42	23.37	7.79	1.82	0.7
Pat31	3	680.91	2144.55	2825.46	10.83	7.02	3.55	0.8
Pat33	3	-159.24	2187.38	2028.14	11.33	7.57	1.34	0.8
Pat39	3	962.71	2110.67	3073.38	10.76	7.77	1.91	0.5
Pat40	3	821.67	2648.46	3470.13	26.54	3.37	3.34	0.9
Pat42	3	730.45	2376.46	3106.91	19.19	11.48	1.82	0.6
Pat45	3	524.78	1592.15	2116.94	10.65	10.86	2.27	0.5
Pat47	3	972.82	2350.02	3322.84	12.67	6.27	2.7	0.7
Pat48	3	415.75	2571.21	2986.96	13.29	5.78	2.79	0.9
Pat52	3	111.24	2335.42	2446.66	18.4	36.33	4.61	0.6
Pat54	3	884	3185.59	4069.59	33.09	5.27	7.23	0.9
Pat56	3	411.95	2132.55	2544.49	10.95	7.99	2.26
Pat57	3	-13.36	2302.13	2288.77	14.52	5.22	3.14	0.7
Pat61	3	931.98	3147.45	4079.43	18.93	13.45	3.71	0.7
Pat63	3	1372.1	2389.07	3761.17	11.25	28.98	2.44	0.7
Pat64	3	751.21	2290.47	3041.68	10.97	8.31	3.52	0.8
Pat65	3	1240.75	2295.18	3535.93	16.08	4.73	3.34	0.8
Pat66	3	1220.97	2566.98	3787.95	14.71	4.94	4.1	0.6
Pat69	3	803.75	2262.28	3066.03	16.19	3.33	4.66	0.8
Pat70	3	1170.44	2787.66	3958.1	32.47	9.05	2.8	0.8
Pat71	3	1951.95	3657.24	5609.19	52.01	28.1	9.22	0.6
Pat72	3	540.64	1923.18	2463.82	15.07	7.53	2.53	0.6
Pat76	3	638.61	2125.16	2763.77	25.72	6.09	3.53	0.8
Pat80	3	708.2	2353.7	3061.9	12.93	5.57	3.55	0.8
Pat82	3	1541.63	2608.97	4150.59	10.28	8.97	4.1	0.8
Pat83	3	263.86	2091.24	2355.1	11.54	4.31	2.27	0.5
Pat85	3	769.39	2392.15	3161.54	16.85	15.44	2.5	0.8
Pat87	3	693.46	2312.49	3005.95	24.7	4.63	5.88	0.8
Pat89	3	1502.22	2437.24	3939.47	11.2	10.46	3.94	0.7
Pat90	3	348.07	1768.49	2116.56	7.19	6.72	2.75	0.5
Pat91	3	455.17	2344.2	2799.37	17.61	8.24	2.45	0.8
Pat92	3	1887.23	2640.28	4527.51	26.55	8.63	5.53	0.6
Pat96	3	878.64	2115.47	2994.1	15.98	3.76	3.32	0.6
Pat97	3	868.5	2473.97	3342.47	15.02	9.84	7.04	0.9
