# Supplementary material for: Earlier-Phased Cancer Immunity Cycle Strongly Influences Cancer Immunity in Operable Never-Smoker Lung Adenocarcinoma
Source: iScience. 2020 Jul 18;23(8):101386. doi: 10.1016/j.isci.2020.101386 (PMC7426575; doi:10.1016/j.isci.2020.101386)
Supplement: Data S4. Relationship between Normalized TIC and Immune Response in Patients with Melanoma Who Do Not Smoke, Related to Figure 5B [file mmc5.xlsx]

## Sheet: Data S4
Data S4. Relationship between normalized TIC and immune response in melanoma patients who do not smoke, Related to Figure 5B
Patient56	PR	2.38078
Patient58	PR	1.56166
Patient55	PR	1.26369
Patient52	PR	1.09917
Patient41	PD	0.433511
Patient54	PR	0.350326
Patient47	PD	0.171239
Patient50	PD	-0.168534
Patient44	SD	-0.334152
Patient59	PD	-0.406517
Patient48	PD	-0.474339
Patient51	SD	-0.500966
Patient49	PD	-0.725815
Patient45	PD	-0.756604
Patient46	PD	-0.80124
Patient57	PR	-0.889045
Patient64	PD	-1.03761
Patient43	PD	-1.16554
