# Supplementary material for: Earlier-Phased Cancer Immunity Cycle Strongly Influences Cancer Immunity in Operable Never-Smoker Lung Adenocarcinoma
Source: iScience. 2020 Jul 18;23(8):101386. doi: 10.1016/j.isci.2020.101386 (PMC7426575; doi:10.1016/j.isci.2020.101386)
Supplement: Data S5. Relationship between Normalized TIC and Normalized IRP in Patients with Melanoma Who Do Not Smoke, Related to Figure 5C [file mmc6.xlsx]

## Sheet: Data S5
Data S5. Relationship between normalized TIC and normalized IRP in melanoma patients who do not smoke, Related to Figure 5C
Sample_id	cancer type	smoking	Sex	best.resp	IFNGR1	CD274	CXCL9	PDCD1	CXCR3	IFNG	Immune response predictor (IRP: Geometric Mean)	Normalized IRP			IFI16	MYD88	JAK2	TAP1	TAP2	PSMB9	HLA-DQA1	Tumor intrinsic classfier (TIC: Geometric Mean)	Normalized TIC
Patient41	Melanoma	NS	F	PD	9.98969	3.96289	8.41245	3.64096	4.44831	2.81088	4.97496	-1.41208			11.0714	10.1714	8.48016	8.63531	10.0418	9.96063	9.74293	9.69251	0.433511
Patient44	Melanoma	NS	F	SD	10.2695	6.89057	13.0182	5.39581	7.231	6.34577	7.81656	0.881566			12.054	9.7803	9.61761	10.1819	9.84477	10.2515	4.1063	9.00038	-0.334152
Patient49	Melanoma	NS	F	PD	9.11609	5.50684	9.77432	5.99988	5.68269	4.55931	6.51227	-0.17122			12.6477	9.69153	9.65433	10.0164	10.0011	10.4376	2.92188	8.64725	-0.725815
Patient59	Melanoma	NS	F	PD	10.6641	5.23206	9.8506	5.10082	5.91795	4.95643	6.59437	-0.104947			10.8065	10.1369	9.79596	9.71972	10.0857	10.3703	4.16793	8.93513	-0.406517
Patient64	Melanoma	NS	F	PD	10.7249	5.19823	8.27718	4.8763	5.8305	4.57674	6.25769	-0.376705			10.8777	10.1384	9.17551	9.52016	9.95579	9.35204	3.19823	8.36613	-1.03761
Patient43	Melanoma	NS	M	PD	9.86837	3.38456	7.68834	3.84399	5.085	3.38456	5.07021	-1.3352			11.2031	9.21745	9.79819	9.91594	9.49047	8.56447	3.19191	8.25079	-1.16554
Patient45	Melanoma	NS	M	PD	10.6377	6.34295	10.566	6.49147	7.28983	4.9221	7.41384	0.556498			11.6194	9.86424	10.3188	10.5244	10.7542	10.344	2.55287	8.61949	-0.756604
Patient46	Melanoma	NS	M	PD	9.57723	5.90188	12.1022	6.58306	6.71633	5.43622	7.4016	0.54662			11.8541	9.42761	9.26549	10.7581	10.0951	9.99373	3.0439	8.57925	-0.80124
Patient47	Melanoma	NS	M	PD	9.50549	3.55713	7.84253	4.72705	5.14209	4.87905	5.61823	-0.892863			10.3645	9.56835	8.7568	9.68641	9.07283	8.61241	10.285	9.45604	0.171239
Patient48	Melanoma	NS	M	PD	10.2464	6.03695	11.5147	7.16623	6.49638	4.73739	7.34554	0.501374			11.3384	9.34983	10.2585	10.5066	10.1739	10.292	3.62191	8.87399	-0.474339
Patient50	Melanoma	NS	M	PD	10.1461	5.71544	11.1526	6.23627	8.16915	5.19187	7.45061	0.586176			11.2045	10.2965	10.1344	11.0814	10.7368	10.983	3.5138	9.1497	-0.168534
Patient51	Melanoma	NS	M	SD	9.04001	3.06273	6.38466	3.5773	3.64769	3.4253	4.46287	-1.82543			13.0895	9.09458	8.4575	8.24406	8.20957	7.31607	8.52917	8.84998	-0.500966
Patient57	Melanoma	NS	F	PR	10.6888	5.1652	7.47599	4.71269	5.50915	3.92419	5.897	-0.667845			10.0155	9.66688	9.80906	9.18244	9.25266	9.81127	4.04972	8.50008	-0.889045
Patient52	Melanoma	NS	M	PR	9.78587	5.41364	9.45662	6.56796	6.95129	5.1033	6.99083	0.215057			12.882	9.77685	9.36933	9.31742	9.8323	9.86883	11.4707	10.2927	1.09917
Patient54	Melanoma	NS	M	PR	11.094	7.65331	12.1131	7.395	8.00798	6.81004	8.63576	1.54279			11.7642	10.9353	10.315	11.0392	10.7103	11.2617	4.30754	9.61751	0.350326
Patient55	Melanoma	NS	M	PR	10.5218	6.03274	10.6024	5.63585	6.70624	5.08651	7.11177	0.312679			11.3737	10.0339	10.0576	9.70051	10.1127	10.1719	11.8104	10.441	1.26369
Patient56	Melanoma	NS	M	PR	10.5583	7.6279	13.6757	8.04059	8.7318	7.6279	9.1578	1.96417			11.9186	10.8287	11.0032	11.324	11.0958	10.86	13.3	11.4482	2.38078
Patient58	Melanoma	NS	M	PR	9.91836	4.46055	10.4591	4.85174	6.00554	4.75863	6.32716	-0.320634			12.6083	9.8691	9.06217	10.2687	11.3295	10.604	11.6163	10.7097	1.56166
											6.72439											9.30165
											1.2389											0.901608
