# Supplementary material for: Earlier-Phased Cancer Immunity Cycle Strongly Influences Cancer Immunity in Operable Never-Smoker Lung Adenocarcinoma
Source: iScience. 2020 Jul 18;23(8):101386. doi: 10.1016/j.isci.2020.101386 (PMC7426575; doi:10.1016/j.isci.2020.101386)
Supplement: Data S6. Relationship between Normalized TIC and Normalized IRP in Various Patients with Cancer Who Smoke, Related to Figure 5C [file mmc7.xlsx]

## Sheet: Data S6
Data S6. Relationship between normalized TIC and normalized IRP in various cancer patients who smoke, Related to Figure 5C
Sample_id	Cancer type	smoking	best.resp	Sex	IFNGR1	CD274	CXCL9	PDCD1	CXCR3	IFNG	Immune response predictor (IRP: Geometric Mean)	Normalized IRP			IFI16	MYD88	JAK2	TAP1	TAP2	PSMB9	HLA-DQA1	Tumor intrinsic classifier (TIC: Geometric Mean)	Normalized TIC
Patient14	Lung Non-sq	CS	PD	F	11.0856	7.20615	10.9642	5.25619	6.32032	5.38172	7.34168	0.482891			10.0565	9.97169	9.95158	10.0937	9.70666	10.1119	12.2241	10.2743	0.64695
Patient22	Lung Non-sq	CS	PD	M	10.3649	6.61485	8.42488	5.02049	5.25496	4.66999	6.43744	-0.38563			10.8085	10.9012	8.78894	10.0554	10.6862	11.3371	12.6641	10.6922	1.11809
Patient23	Lung Non-sq	CS	PD	F	9.22623	6.59859	11.4053	5.57146	6.2789	5.67707	7.18775	0.335046			9.10057	8.85076	9.48442	11.9288	11.0458	12.1155	4.12566	9.06533	-0.716091
Patient27	Lung Non-sq	CS	PD	F	9.80639	7.88356	11.7743	6.54653	8.27588	7.15658	8.40652	1.50568			10.2701	10.4835	10.3042	10.9133	9.80639	11.3861	4.62053	9.34984	-0.395341
Patient60	Melanoma	CS	PD	M	9.42528	3.53513	7.95881	3.92216	4.78889	4.00462	5.20769	-1.56681			11.322	9.83328	9.10849	9.13619	9.60948	9.64847	2.15662	7.8595	-2.07555
Patient61	Melanoma	CS	PD	M	10.2621	6.01301	8.93232	5.47144	7.42667	3.97958	6.6835	-0.149287			11.2638	10.1743	10.0861	9.50804	10.6409	10.6007	11.8259	10.5618	0.971001
Patient63	Melanoma	CS	PD	M	11.2163	4.37294	7.67062	4.31154	4.95791	3.37294	5.4815	-1.30382			11.4679	10.2006	9.81035	9.9852	9.52607	9.6645	11.1819	10.2388	0.606941
Patient3	Head n Neck	CS	SD	M	11.1208	8.43053	11.7304	5.9711	6.55606	8.02999	8.3776	1.4779			11.299	11.4305	10.1935	12.0515	11.5809	11.299	11.9749	11.3895	1.90416
Patient11	Lung Non-sq	CS	SD	M	11.3889	9.79445	12.5464	7.19354	8.12459	5.42415	8.73325	1.8195			10.891	10.9801	10.0575	11.2968	10.7329	11.6354	4.66516	9.67159	-0.0325957
Patient30	Lung Sq	CS	SD	M	11.0088	8.15893	13.1045	7.25846	7.43903	6.18807	8.55957	1.65267			11.9794	10.2619	10.4375	11.5893	10.7862	11.5064	4.35157	9.6916	-0.0100282
Patient2	Head n Neck	FS	PD	M	12.0129	5.80804	8.32049	5.38355	5.77948	4.59505	6.60459	-0.225086			12.1356	10.1677	9.80804	10.9308	10.667	11.0664	11.4693	10.8682	1.31648
Patient8	Lung Non-sq	FS	PD	M	10.4952	3.4568	6.68387	3.90426	5.04176	3.99737	5.1693	-1.60369			9.79989	10.2862	10.4475	8.54812	8.48118	8.75226	10.7934	9.54395	-0.176493
Patient10	Lung Non-sq	FS	PD	F	12.0851	6.72753	12.497	6.3276	7.11187	6.66547	8.2034	1.31057			10.5839	9.74639	10.3817	11.2824	10.9586	12.0008	13.0195	11.0944	1.57147
Patient18	Lung Non-sq	FS	PD	M	9.72208	5.56221	6.71748	3.2727	4.00966	3.80321	5.12542	-1.64583			9.87426	9.66883	8.44262	8.89556	9.32315	9.02015	9.72391	9.2657	-0.490199
Patient28	Lung Sq	FS	PD	M	10.1838	6.8671	9.06513	4.95456	5.0635	4.53006	6.45064	-0.372956			10.9363	9.18602	9.12134	8.74974	9.06513	9.10869	3.3696	8.07092	-1.8372
Patient29	Lung Sq	FS	PD	M	10.811	5.24291	9.09517	4.52163	4.83574	4.52163	6.08906	-0.720249			11.9146	9.39831	8.3206	8.82787	9.0247	9.25908	10.3923	9.53064	-0.191497
Patient31	Lung Sq	FS	PD	F	11.1041	5.86957	8.82893	5.40009	6.57412	4.69965	6.7668	-0.0692796			11.3369	9.99274	10.4185	9.45453	9.39777	10.2414	11.2323	10.2716	0.643899
Patient33	Lung Sq	FS	PD	M	8.70103	4.52852	7.17051	3.74425	3.38168	3.78378	4.88184	-1.87979			9.80854	8.60361	7.41981	8.70875	8.61735	9.04803	8.73546	8.6806	-1.14984
Patient37	Lung Sq	FS	PD	M	10.0054	4.93577	5.62383	3.22528	3.85331	4.52073	4.99887	-1.76738			10.1858	9.46108	8.36576	7.92066	8.62693	8.39884	5.22528	8.16418	-1.73206
Patient42	Melanoma	FS	PD	M	8.89845	4.61523	8.12022	4.33512	5.2282	3.52776	5.46581	-1.31888			12.4203	9.58305	9.23167	9.24201	10.5093	9.30584	10.2943	10.0317	0.373354
Patient1	Head n Neck	FS	SD	M	10.6964	6.1048	7.29243	4.2568	4.97927	4.1048	5.88239	-0.918759			11.5255	9.64051	9.00096	8.69975	8.86856	8.32719	11.3757	9.56214	-0.155987
Patient9	Lung Non-sq	FS	SD	M	11.6267	6.67956	9.87342	6.36922	7.48913	5.46233	7.64589	0.775089			10.6171	10.9478	10.1333	9.67178	9.51544	10.1642	4.46233	9.03547	-0.749763
Patient12	Lung Non-sq	FS	SD	M	10.3167	6.56814	13.2039	5.06564	7.70949	7.09539	7.926	1.04413			10.6656	9.43487	10.3995	9.76608	9.36942	10.3167	4.6506	8.9484	-0.847924
Patient15	Lung Non-sq	FS	SD	M	9.93537	6.48633	10.7222	5.63072	6.82336	6.36768	7.43593	0.573417			9.63928	9.68134	9.57379	9.86776	9.90373	10.0522	4.04575	8.62508	-1.21244
Patient17	Lung Non-sq	FS	SD	M	10.9473	5.91598	8.69521	6.68381	7.13279	5.79399	7.33352	0.475057			10.5299	9.90865	9.95682	10.5171	9.81505	10.5283	4.70653	9.13634	-0.636035
Patient25	Lung Non-sq	FS	SD	M	10.793	6.36737	10.4648	6.08727	6.36737	5.69495	7.35841	0.498964			11.4364	10.1868	10.4532	9.7771	9.83961	10.1788	5.01688	9.29239	-0.460104
Patient35	Lung Sq	FS	SD	M	10.7614	6.80669	9.99591	6.49926	7.6036	4.87777	7.48954	0.624908			10.7614	10.4697	10.5878	10.0071	10.0721	10.7097	14.5241	10.9356	1.39246
Patient38	Lung Sq	FS	SD	M	10.5455	7.33309	7.48168	4.77509	4.85309	4.0646	6.15737	-0.654642			11.2602	9.81096	9.70583	9.42694	10.1598	10.0595	9.69924	10.0028	0.340847
Patient39	Lung Sq	FS	SD	M	11.314	4.9371	7.4486	5.11043	4.80878	3.84194	5.83043	-0.968662			10.8332	10.336	8.79825	9.56863	9.95616	9.42554	12.3492	10.1271	0.480939
Patient40	Lung Sq	FS	SD	M	10.8349	6.48688	10.9169	5.5096	7.04876	4.90192	7.25704	0.4016			11.1086	10.2494	10.1607	10.2926	9.83603	10.2256	3.96903	8.992	-0.798763
Patient13	Lung Non-sq	CS	PR	M	10.9609	5.95443	8.317	5.469	6.6065	6.469	7.08861	0.23982			10.6549	8.90196	9.83357	9.23453	8.90196	9.469	10.3069	9.59426	-0.119778
Patient21	Lung Non-sq	CS	PR	M	10.2241	8.56114	9.70564	5.64058	5.60581	5.00315	7.157	0.305508			9.75803	10.3865	9.84258	8.89931	9.05883	8.7679	4.33572	8.44258	-1.41819
Patient26	Lung Sq	CS	PR	M	10.806	6.24373	11.2899	7.18232	7.68113	5.18232	7.75656	0.881383			10.7038	9.82744	9.81485	10.1616	10.2972	11.4044	12.6044	10.6489	1.06926
Patient32	Lung Sq	CS	PR	M	10.359	9.20785	9.08473	4.85912	5.18105	4.27416	6.73393	-0.10085			11.2536	9.88518	10.1491	9.74176	9.70042	9.80359	10.6251	10.152	0.508989
Patient53	Melanoma	CS	PR	M	9.76327	4.50903	11.3313	5.09399	5.92407	6.09399	6.71568	-0.118382			12.1188	10.3249	9.5015	9.55342	9.3587	9.45545	11.1237	10.1606	0.518769
Patient62	Melanoma	CS	PR	M	10.0874	5.22942	10.8733	4.77691	6.08357	4.9213	6.59169	-0.237479			12.0797	10.5775	9.19432	10.1836	10.1656	9.83048	4.61644	9.18597	-0.580081
Patient4	Head n Neck	FS	CR	M	11.0859	6.06591	7.97893	4.75925	6.06591	5.31868	6.59642	-0.23293			11.0717	9.85117	9.8355	9.43316	9.15518	9.19782	4.21176	8.63822	-1.19762
Patient6	Lung Non-sq	FS	CR	M	10.2378	8.56683	11.274	6.2019	7.60171	6.00753	8.08859	1.2003			10.3542	10.4389	9.50553	9.74276	9.92364	10.5443	4.6994	9.03698	-0.748057
Patient65	Melanoma	FS	CR	F	10.4637	5.84935	9.743	6.08579	7.74699	4.82945	7.16922	0.317245			11.7222	10.4102	10.3115	10.1594	10.3959	10.8112	13.4703	10.9892	1.45294
Patient5	Head n Neck	FS	PR	M	11.1451	7.9006	14.2638	5.84894	5.99189	6.21817	8.05775	1.17068			10.9426	10.0502	11.1474	10.9936	10.5678	11.1504	13.5858	11.1612	1.64677
Patient19	Lung Non-sq	FS	PR	M	11.0184	5.73681	9.16909	5.12384	5.9592	4.2063	6.48585	-0.339139			10.0862	9.46403	9.85974	9.46403	9.2442	9.59352	11.0098	9.80255	0.115058
Patient24	Lung Non-sq	FS	PR	M	10.8344	7.93231	10.481	6.58222	7.51993	4.8919	7.75851	0.883259			10.9842	10.3333	10.626	9.66369	9.82479	10.4837	13.6574	10.7319	1.16277
Patient34	Lung Sq	FS	PR	M	10.4781	6.72457	9.71869	4.91133	5.97188	4.48249	6.6947	-0.138534			10.6632	9.6086	9.44916	8.91133	9.51676	9.49286	11.6708	9.86561	0.186154
Patient36	Lung Sq	FS	PR	M	10.7565	5.81509	6.78652	4.23013	4.14267	3.84311	5.52966	-1.25756			11.5441	10.8535	9.25119	8.70109	9.63251	8.31259	8.26161	9.43825	-0.295663
											6.83893											9.7005
											1.04112											0.886989
